# Supplementary material for: Mapping global carbon footprint in China
Source: Nat Commun. 2020 May 7;11:2237. doi: 10.1038/s41467-020-15883-9 (PMC7206023; doi:10.1038/s41467-020-15883-9)
Supplement: Supplementary file 4 — Supplementary Data 1 [file 41467_2020_15883_MOESM4_ESM.xlsx]

## Sheet: Example
Supplementary Data	An example shows the spatial footprint approach
Part 1	Data Construction
	China MRIO	The original China multiregional input-output table
				Intermediate Demand						Final Demand			Total Output
				s: 1			s: 2			t: 1	t: 2	Export
				i: 1	i: 2	i: 3	i: 1	i: 2	i: 3	Total	Total
	Intermediate Input	r: 1	i: 1	10	8	10	5	10	6	20	6	25	100
			i: 2	10	50	5	10	5	8	30	6	41	165
			i: 3	5	5	30	10	5	0	10	5	40	110
		r: 2	i: 1	5	6	4	10	5	10	10	10	20	80
			i: 2	10	5	10	5	30	5	0	25	25	115
			i: 3	5	0	2	5	10	50	5	15	23	115
	Import			19	23	30	21	24	21	10	15	0	163	Total Import
	Value Added			36	68	19	14	26	15
	Total Input			100	165	110	80	115	115
	r/s/t: 1/2	Province 1/2 in China
	Global MRIO	The original global multiregional input-output table
				Intermediate Demand									Final Demand			Total Output
				s: 1			s: 2			s: 3			t: 1	t: 2	t: 3
				i: 1	i: 2	i: 3	i: 1	i: 2	i: 3	i: 1	i: 2	i: 3	Total	Total	Total
	Intermediate Input	r: 1	i: 1	20	5	7	4	6	8	2	6	2	15	3	2	80
			i: 2	3	15	6	7	7	9	5	0	6	5	4	3	70
			i: 3	5	3	10	5	11	12	10	5	0	5	6	3	75		China's Export
		r: 2	i: 1	6	7	5	30	29	30	10	4	4	3	46	6	180		45
			i: 2	4	8	9	35	90	28	11	13	6	5	61	10	280		66
			i: 3	5	10	8	25	20	82	8	9	2	13	35	8	225		63
		r: 3	i: 1	2	2	4	8	10	12	25	3	5	0	4	15	90
			i: 2	2	4	5	10	5	5	5	10	5	2	3	9	65
			i: 3	1	1	2	6	8	5	5	5	40	2	5	10	90
	Value Added			32	15	19	50	94	34	9	10	20
	Total Input			80	70	75	180	280	225	90	65	90
	r/s/t: 2	China				China's Import	40	47	51					25
	Import/Export Distribution Shares
				Intermediate Demand									Final Demand			Total Output
				s: 1			s: 2			s: 3			t: 1	t: 2	t: 3
				i: 1	i: 2	i: 3	i: 1	i: 2	i: 3	i: 1	i: 2	i: 3	Total	Total	Total
	Intermediate Input	r: 1	i: 1				0.1	0.12766	0.156863					0.12
			i: 2				0.175	0.148936	0.176471					0.16
			i: 3				0.125	0.234043	0.235294					0.24
		r: 2	i: 1	0.133333	0.155556	0.111111				0.222222	0.0888889	0.0888889	0.0666667		0.133333		1
			i: 2	0.0606061	0.121212	0.136364				0.166667	0.19697	0.0909091	0.0757576		0.151515		1
			i: 3	0.0793651	0.15873	0.126984				0.126984	0.142857	0.031746	0.206349		0.126984		1
		r: 3	i: 1				0.2	0.212766	0.235294					0.16
			i: 2				0.25	0.106383	0.0980392					0.12
			i: 3				0.15	0.170213	0.0980392					0.2
	r/s/t: 2	China					1	1	1					1
	Link China MRIO to global MRIO	The updated multiregional input-output table
				Intermediate Demand												Final Demand				Total Output
				s: 1			s: 2			s: 3			s: 4			t: 1	t: 2	t: 3	t: 4
				i: 1	i: 2	i: 3	i: 1	i: 2	i: 3	i: 1	i: 2	i: 3	i: 1	i: 2	i: 3	Total	Total	Total	Total
	Intermediate Input	r: 1	i: 1	20	5	7	1.9	2.93617	4.70588	2.1	3.06383	3.29412	2	6	2	15	1.2	1.8	2	80
			i: 2	3	15	6	3.325	3.42553	5.29412	3.675	3.57447	3.70588	5	0	6	5	1.6	2.4	3	70
			i: 3	5	3	10	2.375	5.38298	7.05882	2.625	5.61702	4.94118	10	5	0	5	2.4	3.6	3	75
		r: 2	i: 1	3.33333	3.88889	2.77778	10	8	10	5	10	6	5.55556	2.22222	2.22222	1.66667	20	6	3.33333	100
			i: 2	2.48485	4.9697	5.59091	10	50	5	10	5	8	6.83333	8.07576	3.72727	3.10606	30	6	6.21212	165
			i: 3	3.1746	6.34921	5.07937	5	5	30	10	5	0	5.07937	5.71429	1.26984	8.25397	10	5	5.07937	110
		r: 3	i: 1	2.66667	3.11111	2.22222	5	6	4	10	5	10	4.44444	1.77778	1.77778	1.33333	10	10	2.66667	80
			i: 2	1.51515	3.0303	3.40909	10	5	10	5	30	5	4.16667	4.92424	2.27273	1.89394	0	25	3.78788	115
			i: 3	1.8254	3.65079	2.92063	5	0	2	5	10	50	2.92063	3.28571	0.730159	4.74603	5	15	2.92063	115
		r: 4	i: 1	2	2	4	3.8	4.89362	7.05882	4.2	5.10638	4.94118	25	3	5	0	1.6	2.4	15	90
			i: 2	2	4	5	4.75	2.44681	2.94118	5.25	2.55319	2.05882	5	10	5	2	1.2	1.8	9	65
			i: 3	1	1	2	2.85	3.91489	2.94118	3.15	4.08511	2.05882	5	5	40	2	2	3	10	90
	Value Added			32	15	19	36	68	19	14	26	15	9	10	20
	Total Input			80	70	75	100	165	110	80	115	115	90	65	90
	r/s/t: 2	Province 1 in China
	r/s/t: 3	Province 2 in China
Part 2	Emissions Hotspots
	Standard environmentally extended MRIO
	A	Technical coefficient matrix																			Mri	Spatially explicit CO2 emission maps of China (from CHRED)														Spatially explicit carbon footprint in China driven by final demand of region t
				s: 1			s: 2			s: 3			s: 4																							CF map of region 1 (foreign region 1) in China					CF map of region 2 (domestic province 1) in China					CF map of region 3 (domestic province 2) in China
				i: 1	i: 2	i: 3	i: 1	i: 2	i: 3	i: 1	i: 2	i: 3	i: 1	i: 2	i: 3						Emissions of China															H1	t=1				H2	t=2				H3	t=3
		r: 1	i: 1	0.25	0.0714286	0.0933333	0.019	0.017795	0.0427807	0.02625	0.026642	0.0286445	0.0222222	0.0923077	0.0222222						25	55	55	45												4.4895	7.56428	8.11782	6.62359		8.54861	14.7881	13.9839	11.248		6.60907	21.9398	22.3782	18.5035
			i: 2	0.0375	0.214286	0.08	0.03325	0.0207608	0.0481283	0.0459375	0.0310823	0.0322251	0.0555556	0	0.0666667						30	40	25	60				Province 1 in China (r: 2)								4.72749	6.82658	3.26462	8.76895		11.1317	14.3067	6.09456	14.9415		7.90581	10.3021	10.6693	24.7609
			i: 3	0.0625	0.0428571	0.133333	0.02375	0.0326241	0.0641711	0.0328125	0.0488437	0.0429668	0.111111	0.0769231	0						55	0	20	15				Province 2 in China (r: 3)								9.60055	0	2.59285	2.32839		19.3427	0	8.21304	3.2077		14.249	0	5.16303	6.6109
		r: 2	i: 1	0.0416667	0.0555556	0.037037	0.1	0.0484848	0.0909091	0.0625	0.0869565	0.0521739	0.0617284	0.034188	0.0246914						60	15	25	75												9.83854	2.77396	3.82708	10.9054		21.9258	5.03601	6.59689	17.3285		15.5458	3.94692	9.8634	32.2626
			i: 2	0.0310606	0.0709957	0.0745455	0.1	0.30303	0.0454545	0.125	0.0434783	0.0695652	0.0759259	0.124242	0.0414141
			i: 3	0.0396825	0.0907029	0.0677249	0.05	0.030303	0.272727	0.125	0.0434783	0	0.0564374	0.0879121	0.0141093
		r: 3	i: 1	0.0333333	0.0444444	0.0296296	0.05	0.0363636	0.0363636	0.125	0.0434783	0.0869565	0.0493827	0.0273504	0.0197531																					CF map of region 1 in sector i of China					CF map of region 2 in sector i of China					CF map of region 3 in sector i of China
			i: 2	0.0189394	0.04329	0.0454545	0.1	0.030303	0.0909091	0.0625	0.26087	0.0434783	0.0462963	0.0757576	0.0252525						Emissions of sector 1 (i=1)															H11	i=1, t=1				H21	i=1, t=2				H31	i=1, t=3
			i: 3	0.0228175	0.0521542	0.0389418	0.05	0	0.0181818	0.0625	0.0869565	0.434783	0.0324515	0.0505495	0.00811287						10	30	20	15												1.3142	3.93362	2.62241	1.96681		3.97838	9.66523	6.44349	4.83262		2.75475	10.5634	7.04228	5.28171
		r: 4	i: 1	0.025	0.0285714	0.0533333	0.038	0.0296583	0.0641711	0.0525	0.0444033	0.0429668	0.277778	0.0461538	0.0555556						15	10	10	20			dri	Total CO2 emissions of sector i in region r								1.9713	1.3142	1.31121	2.62241		5.96757	3.97838	3.22174	6.44349		4.13213	2.75475	3.52114	7.04228
			i: 2	0.025	0.0571429	0.0666667	0.0475	0.0148291	0.026738	0.065625	0.0222017	0.0179028	0.0555556	0.153846	0.0555556						15	0	10	0			r: 2 (Province 1 in China)	i: 1	85							1.9713	0	1.3142	0		5.96757	0	3.97838	0		4.13213	0	2.75475	0
			i: 3	0.0125	0.0142857	0.0266667	0.0285	0.0237266	0.026738	0.039375	0.0355227	0.0179028	0.0555556	0.0769231	0.444444						20	5	10	15				i: 2	50							2.6284	0.657099	1.31121	1.96681		7.95676	1.98919	3.22174	4.83262		5.5095	1.37738	3.52114	5.28171
																												i: 3	110
	I	Identity matrix																			Emissions of sector 2 (i=2)						r: 3 (Province 2 in China)	i: 1	120							H12	i=2, t=1				H22	i=2, t=2				H32	i=2, t=3
				s: 1			s: 2			s: 3			s: 4								0	15	10	10				i: 2	100							0	1.95341	1.30227	1.30227		0	2.87282	1.91521	1.91521		0	7.14818	4.76545	4.76545
				i: 1	i: 2	i: 3	i: 1	i: 2	i: 3	i: 1	i: 2	i: 3	i: 1	i: 2	i: 3						5	10	15	15				i: 3	135							0.639327	1.27865	1.95341	1.95341		2.11733	4.23466	2.87282	2.87282		1.20414	2.40828	7.14818	7.14818
		r: 1	i: 1	1	0	0	0	0	0	0	0	0	0	0	0						10	0	10	5			Total emissions		600							1.27865	0	1.27865	0.651137		4.23466	0	4.23466	0.957606		2.40828	0	2.40828	2.38273
			i: 2	0	1	0	0	0	0	0	0	0	0	0	0						15	0	0	30												1.91798	0	0	3.90682		6.35199	0	0	5.74563		3.61243	0	0	14.2964
			i: 3	0	0	1	0	0	0	0	0	0	0	0	0
		r: 2	i: 1	0	0	0	1	0	0	0	0	0	0	0	0						Emissions of sector 3 (i=3)															H13	i=3, t=1				H23	i=3, t=2				H33	i=3, t=3
			i: 2	0	0	0	0	1	0	0	0	0	0	0	0						15	10	25	20												3.1753	1.67725	4.19313	3.3545		4.57022	2.25009	5.62524	4.50019		3.85432	4.22817	10.5704	8.45634
			i: 3	0	0	0	0	0	1	0	0	0	0	0	0						10	20	0	25												2.11687	4.23373	0	4.19313		3.04682	6.09363	0	5.62524		2.56954	5.13909	0	10.5704
		r: 3	i: 1	0	0	0	0	0	0	1	0	0	0	0	0						30	0	0	10												6.3506	0	0	1.67725		9.14045	0	0	2.25009		7.70863	0	0	4.22817
			i: 2	0	0	0	0	0	0	0	1	0	0	0	0						25	10	15	30												5.29216	2.11687	2.51588	5.03176		7.61704	3.04682	3.37514	6.75028		6.42386	2.56954	6.34226	12.6845
			i: 3	0	0	0	0	0	0	0	0	1	0	0	0
		r: 4	i: 1	0	0	0	0	0	0	0	0	0	1	0	0
			i: 2	0	0	0	0	0	0	0	0	0	0	1	0
			i: 3	0	0	0	0	0	0	0	0	0	0	0	1
																					fri	Emissions intensties (diag(dri/xri))
	I-A	(Intermediate step)																					s: 1			s: 2			s: 3			s: 4
				s: 1			s: 2			s: 3			s: 4										i: 1	i: 2	i: 3	i: 1	i: 2	i: 3	i: 1	i: 2	i: 3	i: 1	i: 2	i: 3
				i: 1	i: 2	i: 3	i: 1	i: 2	i: 3	i: 1	i: 2	i: 3	i: 1	i: 2	i: 3						r: 1	i: 1	0	0	0	0	0	0	0	0	0	0	0	0
		r: 1	i: 1	0.75	-0.0714286	-0.0933333	-0.019	-0.017795	-0.0427807	-0.02625	-0.026642	-0.0286445	-0.0222222	-0.0923077	-0.0222222							i: 2	0	0	0	0	0	0	0	0	0	0	0	0
			i: 2	-0.0375	0.785714	-0.08	-0.03325	-0.0207608	-0.0481283	-0.0459375	-0.0310823	-0.0322251	-0.0555556	0	-0.0666667							i: 3	0	0	0	0	0	0	0	0	0	0	0	0
			i: 3	-0.0625	-0.0428571	0.866667	-0.02375	-0.0326241	-0.0641711	-0.0328125	-0.0488437	-0.0429668	-0.111111	-0.0769231	0						r: 2	i: 1	0	0	0	0.85	0	0	0	0	0	0	0	0
		r: 2	i: 1	-0.0416667	-0.0555556	-0.037037	0.9	-0.0484848	-0.0909091	-0.0625	-0.0869565	-0.0521739	-0.0617284	-0.034188	-0.0246914							i: 2	0	0	0	0	0.30303	0	0	0	0	0	0	0
			i: 2	-0.0310606	-0.0709957	-0.0745455	-0.1	0.69697	-0.0454545	-0.125	-0.0434783	-0.0695652	-0.0759259	-0.124242	-0.0414141							i: 3	0	0	0	0	0	1	0	0	0	0	0	0
			i: 3	-0.0396825	-0.0907029	-0.0677249	-0.05	-0.030303	0.727273	-0.125	-0.0434783	0	-0.0564374	-0.0879121	-0.0141093						r: 3	i: 1	0	0	0	0	0	0	1.5	0	0	0	0	0
		r: 3	i: 1	-0.0333333	-0.0444444	-0.0296296	-0.05	-0.0363636	-0.0363636	0.875	-0.0434783	-0.0869565	-0.0493827	-0.0273504	-0.0197531							i: 2	0	0	0	0	0	0	0	0.869565	0	0	0	0
			i: 2	-0.0189394	-0.04329	-0.0454545	-0.1	-0.030303	-0.0909091	-0.0625	0.73913	-0.0434783	-0.0462963	-0.0757576	-0.0252525							i: 3	0	0	0	0	0	0	0	0	1.17391	0	0	0
			i: 3	-0.0228175	-0.0521542	-0.0389418	-0.05	0	-0.0181818	-0.0625	-0.0869565	0.565217	-0.0324515	-0.0505495	-0.00811287						r: 4	i: 1	0	0	0	0	0	0	0	0	0	0	0	0
		r: 4	i: 1	-0.025	-0.0285714	-0.0533333	-0.038	-0.0296583	-0.0641711	-0.0525	-0.0444033	-0.0429668	0.722222	-0.0461538	-0.0555556							i: 2	0	0	0	0	0	0	0	0	0	0	0	0
			i: 2	-0.025	-0.0571429	-0.0666667	-0.0475	-0.0148291	-0.026738	-0.065625	-0.0222017	-0.0179028	-0.0555556	0.846154	-0.0555556							i: 3	0	0	0	0	0	0	0	0	0	0	0	0
			i: 3	-0.0125	-0.0142857	-0.0266667	-0.0285	-0.0237266	-0.026738	-0.039375	-0.0355227	-0.0179028	-0.0555556	-0.0769231	0.555556
	L	Leontief inverse matrix																			f*L*y	Standard MRIO footprint account
				s: 1			s: 2			s: 3			s: 4										t :1	t: 2	t: 3	t: 4
				i: 1	i: 2	i: 3	i: 1	i: 2	i: 3	i: 1	i: 2	i: 3	i: 1	i: 2	i: 3								Total	Total	Total	Total
		r: 1	i: 1	1.43527	0.261721	0.281037	0.147482	0.118126	0.228044	0.199411	0.186766	0.214108	0.22205	0.293576	0.180238						r: 1	i: 1	0	0	0	0
			i: 2	0.15802	1.41438	0.248084	0.163044	0.122959	0.232881	0.220522	0.194131	0.220348	0.267085	0.164636	0.261428							i: 2	0	0	0	0
			i: 3	0.193986	0.218395	1.31031	0.160208	0.141307	0.260374	0.215573	0.222064	0.243443	0.344571	0.267539	0.140758							i: 3	0	0	0	0
		r: 2	i: 1	0.171832	0.247978	0.212569	1.25885	0.173157	0.310957	0.268843	0.288998	0.275476	0.288987	0.230912	0.192093						r: 2	i: 1	11.1707	33.8162	23.4154	16.5977
			i: 2	0.237987	0.389473	0.374184	0.373155	1.59363	0.368883	0.484651	0.349267	0.45552	0.461542	0.477122	0.334633							i: 2	6.39327	21.1733	12.0414	10.392
			i: 3	0.201311	0.339961	0.290923	0.232636	0.173909	1.58178	0.390719	0.260023	0.217212	0.333682	0.333675	0.207943							i: 3	23.2855	33.515	28.265	24.9345
		r: 3	i: 1	0.138182	0.19843	0.169383	0.176396	0.133567	0.19724	1.29459	0.203751	0.306983	0.231326	0.182687	0.15332						r: 3	i: 1	15.7345	38.6609	42.2537	23.3509
			i: 2	0.164651	0.269137	0.254658	0.302438	0.172179	0.362556	0.311377	1.54683	0.300057	0.312973	0.320147	0.223443							i: 2	13.0227	19.1521	47.6545	20.1706
			i: 3	0.170298	0.285987	0.246162	0.245652	0.108303	0.240661	0.309472	0.36702	1.96104	0.284718	0.283642	0.179393							i: 3	22.6429	30.3763	57.0803	24.9005
		r: 4	i: 1	0.155564	0.216163	0.240596	0.196721	0.1544	0.288605	0.265665	0.243313	0.272381	1.58506	0.256951	0.268429						r: 4	i: 1	0	0	0	0
			i: 2	0.126137	0.207064	0.210319	0.164697	0.103333	0.180853	0.222867	0.162182	0.17633	0.243649	1.32122	0.223867							i: 2	0	0	0	0
			i: 3	0.133167	0.189233	0.205886	0.189145	0.151629	0.230271	0.252861	0.234071	0.222	0.316823	0.323154	1.94046							i: 3	0	0	0	0
	L*y	Leontief demand-driven model
				t: 1	t: 2	t: 3	t: 4														f*L*y/d	CF distribution share
				Total	Total	Total	Total																s: 1	s: 2	s: 3	s: 4
		r: 1	i: 1	29.3213	15.7221	18.4342	16.5224																Total	Total	Total	Total
			i: 2	15.8181	16.7812	19.5378	17.8629														r: 2	i: 1	0.13142	0.397838	0.275475	0.195267
			i: 3	16.0884	18.3009	21.7912	18.8195															i: 2	0.127865	0.423466	0.240828	0.20784
		r: 2	i: 1	13.142	39.7838	27.5475	19.5267															i: 3	0.211687	0.304682	0.256954	0.226677
			i: 2	21.0978	69.8719	39.7367	34.2936														r: 3	i: 1	0.131121	0.322174	0.352114	0.194591
			i: 3	23.2855	33.515	28.265	24.9345															i: 2	0.130227	0.191521	0.476545	0.201706
		r: 3	i: 1	10.4896	25.774	28.1691	15.5673															i: 3	0.167725	0.225009	0.422817	0.184448
			i: 2	14.9762	22.0249	54.8027	23.1962
			i: 3	19.2884	25.8761	48.624	21.2115
		r: 4	i: 1	10.9654	19.9623	23.1118	35.9605
			i: 2	10.5985	14.7232	16.5563	23.1219
			i: 3	13.0213	20.0054	23.5049	33.4684
